# Supplementary material for: Optical Ammonia Sensors Based on Spray-Coated Polyaniline Complexes with Polysulfonic Acids
Source: Sensors (Basel). 2025 May 26;25(11):3348. doi: 10.3390/s25113348 (PMC12157768; doi:10.3390/s25113348)
Supplement: Supplementary file 1 [file sensors-25-03348-s001.zip]

Archive with 1 entries (1 files):
- sensors-3618265-supplementary.pdf
